# Supplementary material for: Improving the Use of Species Distribution Models in Conservation Planning and Management under Climate Change
Source: PLoS One. 2014 Nov 24;9(11):e113749. doi: 10.1371/journal.pone.0113749 (PMC4242662; doi:10.1371/journal.pone.0113749)
Supplement: File S2 — (ZIP) [file pone.0113749.s007.zip]

Archive with 1 entries (1 files):
- Review_database_Porfirio_etal.accdb
